# Supplementary material for: Bibliometric and Visual Analysis of Global Research on Taurine, Creatine, Carnosine, and Anserine with Metabolic Syndrome: From 1992 to 2022
Source: Nutrients. 2023 Jul 29;15(15):3374. doi: 10.3390/nu15153374 (PMC10420945; doi:10.3390/nu15153374)
Supplement: Supplementary file 1 [file nutrients-15-03374-s001.zip]

Archive with 1 entries (1 files):
- nutrients-2521168-supplementary.pdf
